# Supplementary material for: Lewis Acid-Catalyzed 2,3-Dihydrofuran Acetal Ring-Opening Benzannulations toward Functionalized 1-Hydroxycarbazoles
Source: Molecules. 2022 Nov 30;27(23):8344. doi: 10.3390/molecules27238344 (PMC9737012; doi:10.3390/molecules27238344)
Supplement: Supplementary file 1 [file molecules-27-08344-s001.zip]

Archive with 1 entries (1 files):
- molecules-2038928-supplementary.pdf
